# Supplementary material for: PKC Regulates YAP Expression through Alternative Splicing of YAP 3′UTR Pre-mRNA by hnRNP F
Source: Int J Mol Sci. 2021 Jan 12;22(2):694. doi: 10.3390/ijms22020694 (PMC7828143; doi:10.3390/ijms22020694)
Supplement: Supplementary file 1 [file ijms-22-00694-s001.zip]

Archive with 2 entries (2 files):
- Supplementary Table S1.docx
- Data S1.pdf
